# Supplementary material for: Mechanisms of cilia regeneration in Xenopus multiciliated epithelium in vivo
Source: EMBO Rep. 2025 Mar 14;26(8):2192–220. doi: 10.1038/s44319-025-00414-8 (PMC12019409; doi:10.1038/s44319-025-00414-8)
Supplement: Supplementary file 9 — Movie EV6 [file 44319_2025_414_MOESM9_ESM.zip]

Archive with 4 entries (3 files):
- Movie EV 6/
- Movie EV 6/Movie EV 6.avi
- Movie EV 6/Movie EV 6.rtf
- __MACOSX/Movie EV 6/._Movie EV 6.rtf
