# Supplementary material for: Mechanisms of cilia regeneration in Xenopus multiciliated epithelium in vivo
Source: EMBO Rep. 2025 Mar 14;26(8):2192–220. doi: 10.1038/s44319-025-00414-8 (PMC12019409; doi:10.1038/s44319-025-00414-8)
Supplement: Supplementary file 18 — Figure Source Data [file 44319_2025_414_MOESM18_ESM.xlsx]

## Sheet: Fig. 1 C
Cilia length during regeneration
Control	0 hr	1 hr	3 hr	5 hr	6 hr
10.708	0	1.811	8.573	12.733	15.742
10.745	0	1.896	7.581	12.482	12.964
11.262	0	1.346	8.498	12.989	12.116
12.322	0	2.182	8.22	8.864	11.567
13.882	0	0.713	7.591	11.553	12.776
13.063	0	3.645	10.062	12.722	14.259
14.86	0	1.281	10.275	9.211	11.233
12.033	0	1.511	8.771	9.353	13.657
11.329	0	1.193	6.465	9.602	15.032
12.588	0	0.764	9.23	10.028	12.048
11.273	0	1.782	12.438	12.163	10.351
15.671	0	0.89	13.998	7.901	9.941
15.836	0	0.772	9.124	12.74	12.986
10.681	0	0.645	9.643	8.555	11.353
12.146	0	1.509	9.581	11.993	10.303
11.046	0	1.521	12.13	11.431	9.902
10.915	0	4.839	10.672	9.958	11.116
12.523	0	3.678	11.553	12	12.503
13.021	0	5.448	10.188	12.564	14.526
11.976	0	1.942	9.178	11.62	13.498
8.77	0	1.861	7.419	10.472	12.501
12.679	0	3.114	8.782	13.198	12.906
13.231	0	2.826	7.901	9.548	12.503
15.158	0	1.828	5.995	13.409	10.413
13.543	0	2.451	5.571	11.758	9.59
12.965	0	2.713	15.16	13.046	10.064
10.452	0	3.595	13.115	11.279	10.172
13.228	0	1.934	7.285	13.48	10.428
12.364	0	4.343	11.198	11.633	12.476
12.487	0	2.677	6.648	6.371	13.11
14.569	0		5.59	10.077	10.419
9.021	0		4.447	13.027	10.155
14.202	0		8.764	6.089	11.129
10.759	0		11.389	15.736
			11.289

## Sheet: Fig. 2 C
B9D1 length in regenerating cilia
Pre	2 hr.	3 hr.
1.207	0.658	0.735
0.858	0.658	0.782
1.103	0.371	0.594
0.987	0.167	0.623
1.017	0.469	0.577
1.191	0.627	0.486
0.934	0.805	0.616
1.109	0.519	0.944
0.926	0.411	0.784
1.145	0.377	0.905
1.222	0.382	0.682
1.205	0.58	0.921
1.364	0.395	0.586
1.222	0.658	0.582
1.112	0.47	0.478
1.084	0.768	0.57
1.222	0.519	0.592
1.676	0.54	0.58
1.296	0.927	0.663
1.429	0.676	0.758
1.847	0.604	0.467
0.765	0.695	0.476
1.209	0.533	0.706
1.109	0.508	0.545
1.596	0.595	0.779
1.109	0.491	1.054
1.207	0.606	0.69
1.242	0.498	0.894
1.259	0.599	0.779
1.084	0.419	0.749
1.42	0.302	0.752
1.34	0.397	0.729
1.82	0.956	0.67
1.526	0.746	0.798
1.322	0.823	0.615
1.423	0.408	0.74
1.731	0.451	0.455
1.537	0.519	0.716
1.43	0.616	0.833
1.578	0.913	0.765
1.335	0.482	1.06
1.552	0.284	0.625
1.341	0.648	0.592
1.31	0.483	0.532
1.223	0.868	0.659
1.73	0.695	0.741
1.665	0.627	0.536
1.717	0.402	0.81
1.507	0.289	0.898
1.812	0.451	0.926
1.717	0.473	0.956
1.521	0.286	0.555
1.603	0.683	0.926
1.145	0.54	0.994
1.109	0.514	0.879
1.103	0.575	1.103
1.379	0.478	0.898
1.156	0.429	0.759
1.462	0.592	0.982
1.607	0.545	0.894

## Sheet: Fig. 3 B
Sentan length during cilia regeneration
Pre.	1 hr.	2 hr.	3 hr.	6 hr.
0.88	1.712	0.763	0.668	1.296
0.763	2.589	0.614	1.083	1.146
0.756	2.012	0.573	0.754	1.096
1.044	1.989	0.543	0.827	1.236
1.106	0.99	0.787	1.041	1.287
0.871	0.926	0.612	1.018	1.088
0.91	0.961	0.818	0.829	1.219
1.106	0.903	0.683	0.853	1.073
0.783	1.108	0.676	0.931	0.976
0.747	1.001	0.874	1.004	1.007
1.018	0.907	0.345	1.081	1.582
0.855	0.866	0.7	1.049	1.233
0.811	0.873	0.679	1.081	1.843
0.858	0.989	0.64	0.912	1.661
1.075	1.068	1.088	1.081	1.449
1.275	0.928	0.772	0.804	1.05
1.052	1.115	0.944	0.854	1.421
1.105	1.313	0.934	0.966	0.837
1.356	1.6	1.109	1.067	1.399
1.039	1.461	0.74	1.104	1.059
0.976	1.179	0.949	0.967	1.175
0.905	1.159	1.044	1.268	1.139
0.938	1.529	0.518	0.959	1.012
1.153	1.051	0.96	1.005	1.086
1.314	1.059	0.754	1.357	0.868
1.023	0.928	0.789	0.894	0.974
1.302	1.185	0.93	1.146	1.007
1.671	1.309	0.957	0.832	1.749
	1.26	0.889	0.927	1.09
		0.684	1.026	1.17

## Sheet: Fig. 3 C
Cilia length (Sentan)
Pre.	1 hr.	2 hrs.	3 hrs.	6 hrs.
11.844	2.193	5.745	12.699	14.482
13.275	1.307	4.412	6.1	14.526
11.009	1.813	3.801	5.911	11.949
12.981	2.003	4.532	5.369	10.954
12.561	2.356	2.738	5.997	12.739
11.488	1.991	4.496	7.737	14.172
13.546	1.992	5.447	7.949	12.523
14.055	1.66	3.579	5.229	14.814
14.751	1.666	3.483	6.747	10.92
13.799	3.146	6.345	4.324	10.977
14.739	2.708	6.568	7.937	15.56
14.49	2.163	4.487	6.648	14.499
13.935	1.74	4.3	4.939	15.043
13.59	2.09	5.429	11.119	17.332
12.095	2.039	6.125	9.405	12.806
12.341	2.047	5.976	8.93	13.266
11.959	2.153	5.541	11.767	12.882
11.775	2.042	6.779	8.244	13.758
12.641	1.878	6.115	11.04	14.283
16.693	1.919	5.967	10.889	16.28
15.316	2.448	4.839	11.847	14.956
18.848	2.432	5.822	10.592	14.313
19.694	2.297	6.145	10.26	15.057
16.747	2.307	5.59	6.388	12.264
17.219	1.921	4.59	6.72	13.975
18.864	2.526	4.658	8.055	15.85
18.067	2.5	4.678	9.846	14.972
13.33	1.848	4.168	5.645	17.586
16.474	2.281	4.105	8.83	13.949
		3.22

## Sheet: Fig. 4 B
	No. of B9D1 positive MCCs	No. of cilia positive MCCs	% B9D1 positive MCCs	% cilia positive MCCs
Control	30	30	100	100
1 hr. DMSO	3	28	10.71	89.29
1 hr. CHX	1	26	3.85	96.15
2 hr. DMSO	42	45	93.33	6.67
2 hr. CHX	1	34	2.94	97.06
3 hr. DMSO	39	40	97.5	2.5
3 hr.CHX	3	49	6.12	93.88

## Sheet: Fig. 5 D
Pre.	1 hr UT	1 hr CHX	1 hr CHX+MG132	3 hrs. UT	3 hrs. CHX	3 hrs. CHX+MG132	6 hrs. UT	6 hrs. CHX	6 hrs. CHX+MG132
17.879	2.332	2.209	1.576	8.827	4.06	9.515	14.221	8.986	11.559
12.928	1.712	1.889	2.058	6.476	2.793	10.206	17.788	9.678	12.026
14.308	2.288	1.612	2.275	9.527	5.289	8.315	14.162	12.046	16.498
14.805	1.785	2.59	2.045	8.728	5.242	6.624	15.414	6.809	8.751
14.665	2.958	1.378	1.87	10.168	4.111	4.177	11.256	9.509	9.474
14.088	1.9	3.78	2.599	6.104	5.59	3.126	11.856	9.847	12.132
17.07	1.775	4.183	1.532	8.871	5.581	6.188	14.08	7.483	15.159
15.803	4.662	2.727	5.12	5.318	4.766	5.499	17.431	10.875	20.918
14.844	4.095	1.864	4.633	5.963	7.862	5.175	14.144	8.005	20.55
15.433	1.991	1.735	1.342	10.442	5.093	7.207	13.584	8.246	14.92
16.57	3.774	1.727	2.35	9.965	2.43	7.168	12.538	10.795	11.94
14.736	2.658	2.444	3.814	10.324	3.798	6.15	13.695	8.623	12.712
18.311	3.077	4.345	1.464	7.964	5.994	6.848	22.624	8.336	13.825
18.801	3.229	2.16	1.859	8.067	7.346	5.731	11.592	7.927	13.838
16.971	1.966	1.898	2.325	10.038	4.477	4.36	22.519	8.462	8.704
13.593	4.15	2.119	2.317	6.933	4.567	7.091	15.604	5.564	9.624
18.587	3.961	1.633	2.784	10.65	4.191	7.48	16.249	10.216	8.791
16.937	4.419	2.284	2.247	4.26	9.292	6.773	15.581	5.378	9.656
15.07	5.617	2.362	2.065	10.019	4.568	7.943	13.183	7.139	8.395
16.525	4.938	2.079	2.619	9.119	4.69	5.424	13.407	4.509	10.762
11.901	1.719	1.89	2.247	10.62	2.385	5.815	14.189	6.175	12.345
14.958	1.69	2.383	4.963	9.851	7.479	8.156	13.347	10.693	11.82
17.493	1.566	1.661	5.289	9.487	5.753	6.091	13.65	6.667	9.203
9.729	2.702	1.674	1.764	10.542	3.924	5.099	17.125	8.335	10.515
8.561	2.122	1.036	2.157	9.775	7.737	5.215	12.532	6.22	8.862
12.629	1.759	0.93	1.71	9.093	3.238	6.497	13.12	6.871	8.817
12.542	2.699	0.927	1.8	10.817	5.251	5.861	12.524	8.437	11.382
12.424	3.037	1.519	2.545	8.117	9.906	7.814	16.398	8.763	8.875
15.305	1.905	2.337	6.082	10.47	4.611	7.432	16.037	5.588	12.692
18.2	1.463	1.66	1.81	8.922	2.062	6.389	17.038	8.61	7.912
17.514	3.774	2.04	1.887	11.849	5.318	4.602	15.141	5.314	8.566
14.602	3.068	1.43	1.923	9.414	5.323	7.678	12.028	7.805	8.676
15.499	1.67	2.521	3.027	8.318	5.062	6.612	14.042	9.88	13.8
18.253	3.117	1.98	1.622	10.942	6.383	5.446	11.463	10.32	10.691
16.984	3.345	1.422	1.383	4.703	4.369	7.566	15.825	8.967	9.847
16.162	3.319	1.993	2.28	5.404	3.338	5.972	19.2	9.105	10.148
19.486	3.424	2.243	2.203	5.898	4.996	7.451	18.428	6.185	11.827
17.812	2.344	2.451	3.145	4.269	1.818	8.286	14.627	7.976	12.729
15.59	3.385	1.923	2.734	5.907	4.113	7.759	15.194	9.177	14.605
17.754	5.797	1.876	3.283	5.085	6.092	8.845	12.832	6.372	10.609
15.714	3.539	1.52	3.362	7.447	5.319	5.388	15.869	5.297	13.849
16.467	2.04	1.102	2.044	8.706	7.3	3.573	19.218	5.706	9.55
15.94	2.596	1.156	1.768	5.037	2.606	5.653	15.503	4.567	8.369
17.754	3.241	1.739	2.051	7.082	7.255	5.912	12.641	6.551	10.374
15.714	2.831	2.299	1.979	8.493	5.865	7.845	13.024	8.452	9.532
16.467	2.845	1.934	2.491	7.461	6.069	8.818	14.346	8.171	12.937
15.94	2.792	1.978	2.141	9.148	5.593	9.095	16.24	7.963	12.374
17.859	2.892	1.768	2.48	9.103	7.703	9.479	13.298	10.603	13.589
12.199	2.96	1.624	1.747	9.891	3.771	7.156	11.343	11.456	14.936
15.325	2.981	1.552	6.101	9.665	7.143	9.487	13.467	9.869	11.966
	3.601	1.208	3.186	8.195	7.751	9.273	15.681	10.367	14.126
	3.053	1.455	5.356	9.23	6.97	6.452	14.245	10.086	13.815
	5.033	1.49	1.394	9.265	8.055	7.854	14.587	9.355	11.754
	2.037	1.338	4.365	8.151	5.683	6.419	16.129	12.123	13.072
	2.723	3.193	4.904	9.729	8.2	7.221	16.211	13.02	12.197
	2.002	3.479	2.982	8.232	7.099	6.363	14.569	8.958	13.268
	1.106	3.205	2.858	9.028	7.024	7.809	13.838	13.62	11.808
	1.328	2.385	1.765	9.395	6.37	8.839	14.289	12.595	13.493
	3.765	2.654	1.848	9.535	5.18	5.652	16.971	12.832	13.953
	1.78	1.387	1.707	7.805	5.059	8.819	13.74	12.362	12.464
	1.437	1.538	4.388	7.327	3.743	4.158	15.631	9.057	11.28
	1.771	1.367	1.868	6.525	3.743	8.446	10.644	6.819	13.737
	2.625	1.067	4.196	9.776	3.457	7.852	17.832	7.427	11.748
	3.058	0.956	1.95	10.181	4.225	9.477	14.044	6.87	14.459
	1.505	4.141	7.385	8.705	5.916	7.492	14.886	7.357	13.279
	5.08	5.483	3.419	9.352	3.254	7.044	17.414	9.135	12.036
	3.233	3.462	7.82	8.738	5.815	7.174		9.363	12.241
	3.125	4.783	1.397	8.417	4.055	6.769		7.487	9.015
	2.131	2.845	2.265	8.436	4.878	5.09		9.634	10.679
	2.125	1.835	1.803	9.598	7.448	6.107		11.458	12.713
	2.546	1.067	1.516	9.867	3.555	6.37		9.644	11.743
	1.976	0.96	1.739	9.094	7.742	5.006		9.751	14.507
	1.612	1.683	1.562	9.554	6.539	6.084		10.818
	1.505	1.519	2.791	7.706	5.663			6.353
	2.117	1.126	7.367		7.767			9.659
	1.822	3.798	3.583		5.664			12.343
	2.092	1.327	4.046					9.596
	2.076	4.238	2.82					11.534
		5.234						10.87
		5.102
		3.564
		4.74
		3.813
		4.484
		1.999
		1.509
		1.71
		0.906
		1.031
		1.572
		3.76

## Sheet: Fig. 5 E
1 hr. Vehicle	1 hr CHX	1 hr CHX+MG132	3 hr CHX	3 hr CHX+MG132	6 hr CHX	6 hr CHX+MG132
31	47	20	22	20	7	10
38	25	19	12	19	11	16
34	15	45	23	15	7	25
42	15	75	20	26	9	6
34	9	76	10	21	7	5
37	19	38	14	9	8	18
35	20	50	21	15	4	9
29	21	51	21	17	17	17
40	16	41	14	7	7	28
28	45	34	7	23	4	11
39	54	61	9	9	9	15
41	80	53	9	26	5	12
38	58	28	5	21	3	7
28	46	40	16	15	1	2
49	32	24	18	14	6	3
43	53	32	15	10	15	3
34	49	33	18	15	9	7
32	52	32	3	20	9	4
40	45	28	8	11	13	10
40	47	30	14	13	6	4
22	21	37	12	15	13	13
51	28	29	13	14	10	6
26	67	30	12	14	13	15
41	38	32	10	14	7	8
25	47	11	15	15	10	13
51	24	21	38	11	2	6
51	15	18	15	10	7	8
43	34	9	16	15	9	14
44	24	13	11	10	5	1
43	47	19	18	15	1	12
63	8	19	17	10	15	5
54	23	17	14	33	12	20
54	24	22	8	14	5	9
44	24	10	9	11	9	6
85	17	19	15	11	7	9
69	22	24	13	15	6	6
	39	31	10	22	13	15
			18	27	14	13
				16		10

## Sheet: Fig. 7 B
		1 hr CHX			3 hr CHX			6 hr CHX
		Ciliated BB	Nonciliated BB		Ciliated BB	Nonciliated BB		Ciliated BB	Non-ciliated BB
		0.350543	0.179929		0.60001	0.147653		0.699351	0.513514
		0.323952	0.226902		0.719067	0.0412942		0.766919	0.407135
		0.542992	0.225349		0.773009	0		0.910486	0.366595
		0.250388	0.233161		0.776209	0.0380943		1	0.569297
		0.302018	0.237869		0.677773	0.138104		0.895297	0.457784
		0.450699	0.2582		0.311154	0.304754		0.373351	0.484811
		0.4194	0.117332		0.446059	0.439709		0.283784	0.516919
		0.377135	0.1612		0.357172	0.457131		0.464541	0.383459
		0.406881	0.169012		0.249238	0.43651		0.196	0.457784
		0.308278	0.0876358		0.430161	0.493651		0.344649	0.576054
		0.176824	0.0876358		0.671424	0.206369		0.743243	0.19427
		0.319245	0.137713		0.617483	0.203169		0.545622	0.381784
		0.308278	0.117332		0.719067	0.101585		0.707784	0.121622
		0.189343	0.140818		0.690471	0.26986		0.795622	0.241568
		0.217487	0.14868		0.604785	0.174624		0.900378	0.0591351
		0.0970003	0.0375582		0.861896	0.438135		0.523676	0.0608649
		0.266012	0.111122		0.895266	0.373019		0.628432	0.0996757
		0.0829285	0.0360058		1	0.476229		0.543946	0.0591351
		0.134559	0		0.83015	0.463531		0.662162	0.211189
		0.0578897	0.0891882		0.847623	0.444433		0.586162	0
		0.323952	0.428765		0.93016	0.825376		0.537189	0.192595
		1	0.204968		0.26666	0.525396		0.766919	0.167243
		0.982773	0.220642		0.253962	0.730191		0.625027	0.167243
		0.42566	0.280084		0.207944	0.755587		0.890216	0.278757
		0.420952	0.353648		0.184173	0.601585		0.376703	0.126703
		0.273402	0.0301377		0.662454	0.363025		0.697531	0.450617
		0.203746	0.0738141		0.697513	0.468202		1	0.733037
		0.224536	0.00728494		0.996841	0.293009		0.851852	0.649679
		0.0634023	0.668385		0.614656	0.525479		0.592593	0.770074
		0.186049	0		0.780269	0.48726		0.415111	0.964494
		0.722474	0.428282		0.557277	0.391765		0.283951	0.753086
		0.778591	0.424123		0.748471	0.200571		0.293235	0.58642
		0.548866	0.731821		0.945883	0.184672		0.296296	0.408938
		1	0.52598		0.646555	0.108235		0.226864	0.100296
		0.586288	0.492715		0.783428	0.0286384		0.515457	0.288593
		0.386701	0.336804		0.98726	0.293212		0.43363	0.407407
		0.349278	0.385636		1	0.506013		0.0077037	0.205235
		0.488557	0.335739		0.544639	0.568895		0.302469	0.524691
		0.645533	0.274433		0.417244	0.556971		0.362667	0.364198
		0.65488	0.276495		0.52232	0.470037		0.124988	0.412049
		0.196461	0.0374227		0.988585	0.464024		0.283951	0.121926
		0.144468	0.0550862		0.866286	0.369446		0.273136	0.124988
		0.23701	0.0696228		0.601916	0.452201		0.273136	0.132741
		0.214124	0.100825		0.471362	0.420404		0.28242	0.304
		0.297286	0.142406		0.939462	0.401243		0.328691	0.15121
		0.314982	0.112268		0.436302	0.385344		0.673203	0.0925926
		0.178797	0.120584		0.191093	0.0572768		0.55885	0
		0.215189	0.115395		0.0636975	0.315328		0.388915	0.083358
		0.364879	0.13409		0.506319	0		0.849673	0.148148
		0.229725	0.34512		0.493681	-0.0891765		0.921569	0.17284
		0.488332	0.226653		0.488332	0.124134		0.25166	0.104938
		0.529782	0.0945492		0.529782	0.226653		0.436288	0.0894815
		0.396352	0.200788		0.396352	0.0945492		0.336627	0.100296
		0.523316	0.160622		0.523316	0.200788		0.287582	0.0308642
		0.484435	0.331606		0.484435	0.160622		0.444444	0.114173
		0.488332	0.286259		0.488332	0.331606		0.490196	0.349699
		0.442984	0.332891		0.442984	0.286259		0.611137	0.346405
		0.737036	0.352332		0.737036	0.332891		0.637281	0.428131
		0.479254	0.398964		0.479254	0.352332		0.465725	0.442824
		0.537534	0.277181		0.537534	0.398964		0.348078	0.305569
		0.879503	0.418404		0.879503	0.277181		0.629072	0.25166
		1	0.422259		1	0.418404		0.69119	0.104575
		0.720207	0.507772		0.720207	0.422259		0.104575	0.122562
		0.867855	0.43913		0.867855	0.507772		0.807216	0
		0.812187	0.637306		0.812187	0.43913		0.573542	0.0408366
		0.410611	0.510342		0.410611	0.637306		0.697725	0.249987
		0.294052	0.317347		0.294052	0.510342		1	0.20915
		0.401534	0.284974		0.401534	0.317347		0.738562	0.248366
		0.301803	0.215005		0.301803	0.284974		0.48366	0.236915
		0.32514	0.265534		0.32514	0.215005		0.248366	0.253281
		0.317347	0.279793		0.317347	0.265534			0.161778
		0.224083	0.0841865		0.224083	0.279793			0.197699
		0.278466	0.351005		0.278466	0.0841865			0.271268
		0.409326	0		0.409326	0.351005			0.186301
		0.215005	0.0984456		0.215005	0			0.0898823
			0.0492021			0.0984456			0.34149
						0.0492021			0.457516
									0.529412
									0.294118
									0.335007
