# Supplementary material for: Mechanisms of cilia regeneration in Xenopus multiciliated epithelium in vivo
Source: EMBO Rep. 2025 Mar 14;26(8):2192–220. doi: 10.1038/s44319-025-00414-8 (PMC12019409; doi:10.1038/s44319-025-00414-8)
Supplement: Supplementary file 19 — Source data Fig. 1 [file 44319_2025_414_MOESM19_ESM.zip]

Archive with 51 entries (44 files):
- Figure 1/
- Figure 1/.DS_Store
- __MACOSX/Figure 1/._.DS_Store
- Figure 1/Read me_1A.rtf
- __MACOSX/Figure 1/._Read me_1A.rtf
- Figure 1/1B/
- Figure 1/1B/1 hr/
- Figure 1/1B/0 hr/
- Figure 1/1B/Pre/
- Figure 1/1B/3 hrs/
- Figure 1/1B/6 hrs/
- Figure 1/1B/1 hr/WE_1hr_Ac tub.tif
- __MACOSX/Figure 1/1B/1 hr/._WE_1hr_Ac tub.tif
- Figure 1/1B/1 hr/WE_1hr_Actin.tif
- __MACOSX/Figure 1/1B/1 hr/._WE_1hr_Actin.tif
- Figure 1/1B/1 hr/SEM_1 hr.tif
- __MACOSX/Figure 1/1B/1 hr/._SEM_1 hr.tif
- Figure 1/1B/1 hr/Zoom_1 hr Ac tub.tif
- __MACOSX/Figure 1/1B/1 hr/._Zoom_1 hr Ac tub.tif
- Figure 1/1B/0 hr/WE_0 hr_Ac Tub.tif
- __MACOSX/Figure 1/1B/0 hr/._WE_0 hr_Ac Tub.tif
- Figure 1/1B/0 hr/Zoom_0 hr Ac tub.tif
- __MACOSX/Figure 1/1B/0 hr/._Zoom_0 hr Ac tub.tif
- Figure 1/1B/0 hr/SEM_0 hr.tif
- __MACOSX/Figure 1/1B/0 hr/._SEM_0 hr.tif
- Figure 1/1B/0 hr/WE_0 hr_Actin.tif
- __MACOSX/Figure 1/1B/0 hr/._WE_0 hr_Actin.tif
- Figure 1/1B/Pre/SEM_Pre.tif
- __MACOSX/Figure 1/1B/Pre/._SEM_Pre.tif
- Figure 1/1B/Pre/WE_Pre_Ac Tub.tif
- __MACOSX/Figure 1/1B/Pre/._WE_Pre_Ac Tub.tif
- Figure 1/1B/Pre/Zoom_Pre_Ac Tub.tif
- __MACOSX/Figure 1/1B/Pre/._Zoom_Pre_Ac Tub.tif
- Figure 1/1B/Pre/WE_Pre_Actin.tif
- __MACOSX/Figure 1/1B/Pre/._WE_Pre_Actin.tif
- Figure 1/1B/3 hrs/WE_3 hrs Actin.tif
- __MACOSX/Figure 1/1B/3 hrs/._WE_3 hrs Actin.tif
- Figure 1/1B/3 hrs/Zoom_3 hrs Ac Tub.tif
- __MACOSX/Figure 1/1B/3 hrs/._Zoom_3 hrs Ac Tub.tif
- Figure 1/1B/3 hrs/WE_3 hrs Ac Tub.tif
- __MACOSX/Figure 1/1B/3 hrs/._WE_3 hrs Ac Tub.tif
- Figure 1/1B/3 hrs/SEM_3 hrs.tif
- __MACOSX/Figure 1/1B/3 hrs/._SEM_3 hrs.tif
- Figure 1/1B/6 hrs/SEM_6 hrs.tif
- __MACOSX/Figure 1/1B/6 hrs/._SEM_6 hrs.tif
- Figure 1/1B/6 hrs/WE_6 hrs Ac Tub.tif
- __MACOSX/Figure 1/1B/6 hrs/._WE_6 hrs Ac Tub.tif
- Figure 1/1B/6 hrs/WE_6 hrs Actin.tif
- __MACOSX/Figure 1/1B/6 hrs/._WE_6 hrs Actin.tif
- Figure 1/1B/6 hrs/Zoom_6 hrs Ac Tub.tif
- __MACOSX/Figure 1/1B/6 hrs/._Zoom_6 hrs Ac Tub.tif
