# Supplementary material for: Mechanisms of cilia regeneration in Xenopus multiciliated epithelium in vivo
Source: EMBO Rep. 2025 Mar 14;26(8):2192–220. doi: 10.1038/s44319-025-00414-8 (PMC12019409; doi:10.1038/s44319-025-00414-8)
Supplement: Supplementary file 20 — Source data Fig. 2 [file 44319_2025_414_MOESM20_ESM.zip]

Archive with 33 entries (26 files):
- Figure 2/
- Figure 2/2A/
- Figure 2/Read me_2 A and B.rtf
- __MACOSX/Figure 2/._Read me_2 A and B.rtf
- Figure 2/2B/
- Figure 2/2A/1 hr/
- Figure 2/2A/0 hr/
- Figure 2/2A/Pre/
- Figure 2/2A/3 hr/
- Figure 2/2B/90 mins.tif
- __MACOSX/Figure 2/2B/._90 mins.tif
- Figure 2/2B/20 mins.tif
- __MACOSX/Figure 2/2B/._20 mins.tif
- Figure 2/2B/Pre.tif
- __MACOSX/Figure 2/2B/._Pre.tif
- Figure 2/2B/0hr.tiff
- __MACOSX/Figure 2/2B/._0hr.tiff
- Figure 2/2A/1 hr/1 hr_B9D1.tif
- __MACOSX/Figure 2/2A/1 hr/._1 hr_B9D1.tif
- Figure 2/2A/1 hr/1 hr_Ac tub.tif
- __MACOSX/Figure 2/2A/1 hr/._1 hr_Ac tub.tif
- Figure 2/2A/0 hr/0 hr_B9D1.tif
- __MACOSX/Figure 2/2A/0 hr/._0 hr_B9D1.tif
- Figure 2/2A/0 hr/0 hr_Ac ub.tif
- __MACOSX/Figure 2/2A/0 hr/._0 hr_Ac ub.tif
- Figure 2/2A/Pre/Pre_B9D1.tif
- __MACOSX/Figure 2/2A/Pre/._Pre_B9D1.tif
- Figure 2/2A/Pre/Pre_Ac tub.tif
- __MACOSX/Figure 2/2A/Pre/._Pre_Ac tub.tif
- Figure 2/2A/3 hr/3 hrs_B9D1.tif
- __MACOSX/Figure 2/2A/3 hr/._3 hrs_B9D1.tif
- Figure 2/2A/3 hr/3 hrs_Ac tub.tif
- __MACOSX/Figure 2/2A/3 hr/._3 hrs_Ac tub.tif
