# Supplementary material for: Mechanisms of cilia regeneration in Xenopus multiciliated epithelium in vivo
Source: EMBO Rep. 2025 Mar 14;26(8):2192–220. doi: 10.1038/s44319-025-00414-8 (PMC12019409; doi:10.1038/s44319-025-00414-8)
Supplement: Supplementary file 21 — Source data Fig. 3 [file 44319_2025_414_MOESM21_ESM.zip]

Archive with 29 entries (22 files):
- Figure 3/
- Figure 3/Read me_3A.rtf
- __MACOSX/Figure 3/._Read me_3A.rtf
- Figure 3/3A/
- Figure 3/3A/1 hr/
- Figure 3/3A/Pre/
- Figure 3/3A/3 hr/
- Figure 3/3A/2 hr/
- Figure 3/3A/6 hr/
- Figure 3/3A/1 hr/1 hr_memGFP.tif
- __MACOSX/Figure 3/3A/1 hr/._1 hr_memGFP.tif
- Figure 3/3A/1 hr/1 hr_mScarSNTN.tif
- __MACOSX/Figure 3/3A/1 hr/._1 hr_mScarSNTN.tif
- Figure 3/3A/Pre/Pre_mScarSNTN.tif
- __MACOSX/Figure 3/3A/Pre/._Pre_mScarSNTN.tif
- Figure 3/3A/Pre/Pre_memGFP.tif
- __MACOSX/Figure 3/3A/Pre/._Pre_memGFP.tif
- Figure 3/3A/3 hr/3 hr_memGFP.tif
- __MACOSX/Figure 3/3A/3 hr/._3 hr_memGFP.tif
- Figure 3/3A/3 hr/3hr_mScarSNTN.tif
- __MACOSX/Figure 3/3A/3 hr/._3hr_mScarSNTN.tif
- Figure 3/3A/2 hr/2hr_mScar Sntn.tif
- __MACOSX/Figure 3/3A/2 hr/._2hr_mScar Sntn.tif
- Figure 3/3A/2 hr/2hr_memGFP.tif
- __MACOSX/Figure 3/3A/2 hr/._2hr_memGFP.tif
- Figure 3/3A/6 hr/6hr_memGFP.tif
- __MACOSX/Figure 3/3A/6 hr/._6hr_memGFP.tif
- Figure 3/3A/6 hr/6hr_mScarSNTN.tif
- __MACOSX/Figure 3/3A/6 hr/._6hr_mScarSNTN.tif
