# Supplementary material for: Mechanisms of cilia regeneration in Xenopus multiciliated epithelium in vivo
Source: EMBO Rep. 2025 Mar 14;26(8):2192–220. doi: 10.1038/s44319-025-00414-8 (PMC12019409; doi:10.1038/s44319-025-00414-8)
Supplement: Supplementary file 22 — Source data Fig. 4 [file 44319_2025_414_MOESM22_ESM.zip]

Archive with 44 entries (34 files):
- Figure 4/
- Figure 4/Read me_4A.rtf
- __MACOSX/Figure 4/._Read me_4A.rtf
- Figure 4/4A/
- Figure 4/4A/0 hr/
- Figure 4/4A/Control 2 hr/
- Figure 4/4A/CHX 2 hr/
- Figure 4/4A/CHX 3 hr/
- Figure 4/4A/Control 3 hr/
- Figure 4/4A/Pre/
- Figure 4/4A/Control 1 hr/
- Figure 4/4A/CHX 1 hr/
- Figure 4/4A/0 hr/0 hr_B9D1.tif
- __MACOSX/Figure 4/4A/0 hr/._0 hr_B9D1.tif
- Figure 4/4A/0 hr/0 hr_Act Tub.tif
- __MACOSX/Figure 4/4A/0 hr/._0 hr_Act Tub.tif
- Figure 4/4A/Control 2 hr/Ctrl_2hr_Act Tub.tif
- __MACOSX/Figure 4/4A/Control 2 hr/._Ctrl_2hr_Act Tub.tif
- Figure 4/4A/Control 2 hr/Ctrl_2hr_B9D1.tif
- __MACOSX/Figure 4/4A/Control 2 hr/._Ctrl_2hr_B9D1.tif
- Figure 4/4A/CHX 2 hr/CHX_2hr_B9D1.tif
- __MACOSX/Figure 4/4A/CHX 2 hr/._CHX_2hr_B9D1.tif
- Figure 4/4A/CHX 2 hr/CHX_2hr_Act Tub.tif
- __MACOSX/Figure 4/4A/CHX 2 hr/._CHX_2hr_Act Tub.tif
- Figure 4/4A/CHX 3 hr/CHX_3hr_Act Tub.tif
- __MACOSX/Figure 4/4A/CHX 3 hr/._CHX_3hr_Act Tub.tif
- Figure 4/4A/CHX 3 hr/CHX_3hr_B9D1.tif
- __MACOSX/Figure 4/4A/CHX 3 hr/._CHX_3hr_B9D1.tif
- Figure 4/4A/Control 3 hr/Ctrl_3hr_B9D1.tif
- __MACOSX/Figure 4/4A/Control 3 hr/._Ctrl_3hr_B9D1.tif
- Figure 4/4A/Control 3 hr/Ctrl_3hr_Act Tub.tif
- __MACOSX/Figure 4/4A/Control 3 hr/._Ctrl_3hr_Act Tub.tif
- Figure 4/4A/Pre/Pre_B9D1.tif
- __MACOSX/Figure 4/4A/Pre/._Pre_B9D1.tif
- Figure 4/4A/Pre/Pre_Ac Tub.tif
- __MACOSX/Figure 4/4A/Pre/._Pre_Ac Tub.tif
- Figure 4/4A/Control 1 hr/Ctrl_1hr_B9D1.tif
- __MACOSX/Figure 4/4A/Control 1 hr/._Ctrl_1hr_B9D1.tif
- Figure 4/4A/Control 1 hr/Ctrl 1 hr_Act Tub.tif
- __MACOSX/Figure 4/4A/Control 1 hr/._Ctrl 1 hr_Act Tub.tif
- Figure 4/4A/CHX 1 hr/CHX_1hr_Act Tub.tif
- __MACOSX/Figure 4/4A/CHX 1 hr/._CHX_1hr_Act Tub.tif
- Figure 4/4A/CHX 1 hr/CHX_1hr_B9D1.tif
- __MACOSX/Figure 4/4A/CHX 1 hr/._CHX_1hr_B9D1.tif
