# Supplementary material for: Mechanisms of cilia regeneration in Xenopus multiciliated epithelium in vivo
Source: EMBO Rep. 2025 Mar 14;26(8):2192–220. doi: 10.1038/s44319-025-00414-8 (PMC12019409; doi:10.1038/s44319-025-00414-8)
Supplement: Supplementary file 23 — Source data Fig. 5 [file 44319_2025_414_MOESM23_ESM.zip]

Archive with 60 entries (46 files):
- Figure 5/
- Figure 5/5C/
- Figure 5/5B/
- Figure 5/Read me_5B and C.rtf
- __MACOSX/Figure 5/._Read me_5B and C.rtf
- Figure 5/5C/CHX_MG132 6 hr/
- Figure 5/5C/CHX_MG132 3 hr/
- Figure 5/5C/CHX 6 hr/
- Figure 5/5C/Vehicle 1 hr/
- Figure 5/5C/CHX 3 hr/
- Figure 5/5C/Vehicle 3 hr/
- Figure 5/5C/Vehicle 6 hr/
- Figure 5/5C/CHX 1 hr/
- Figure 5/5C/CHX_MG132 1 hr/
- Figure 5/5B/0 hr/
- Figure 5/5B/Pre/
- Figure 5/5C/CHX_MG132 6 hr/CHX_MG132_6 hr_ Ac Tub.tif
- __MACOSX/Figure 5/5C/CHX_MG132 6 hr/._CHX_MG132_6 hr_ Ac Tub.tif
- Figure 5/5C/CHX_MG132 6 hr/CHX_MG132_6 hr_ Actin.tif
- __MACOSX/Figure 5/5C/CHX_MG132 6 hr/._CHX_MG132_6 hr_ Actin.tif
- Figure 5/5C/CHX_MG132 3 hr/CHX_MG132_3hr Ac Tub.tif
- __MACOSX/Figure 5/5C/CHX_MG132 3 hr/._CHX_MG132_3hr Ac Tub.tif
- Figure 5/5C/CHX_MG132 3 hr/CHX_MG132_3hr ACtin.tif
- __MACOSX/Figure 5/5C/CHX_MG132 3 hr/._CHX_MG132_3hr ACtin.tif
- Figure 5/5C/CHX 6 hr/CHX_6 hr_ Ac Tub.tif
- __MACOSX/Figure 5/5C/CHX 6 hr/._CHX_6 hr_ Ac Tub.tif
- Figure 5/5C/CHX 6 hr/CHX_6 hr_ Actin.tif
- __MACOSX/Figure 5/5C/CHX 6 hr/._CHX_6 hr_ Actin.tif
- Figure 5/5C/Vehicle 1 hr/Veh_1 hr_Actin.tif
- __MACOSX/Figure 5/5C/Vehicle 1 hr/._Veh_1 hr_Actin.tif
- Figure 5/5C/Vehicle 1 hr/Veh_1 hr_Ac Tub.tif
- __MACOSX/Figure 5/5C/Vehicle 1 hr/._Veh_1 hr_Ac Tub.tif
- Figure 5/5C/CHX 3 hr/CHX_3 hr_ Ac Tub.tif
- __MACOSX/Figure 5/5C/CHX 3 hr/._CHX_3 hr_ Ac Tub.tif
- Figure 5/5C/CHX 3 hr/CHX_3 hr_ Actin.tif
- __MACOSX/Figure 5/5C/CHX 3 hr/._CHX_3 hr_ Actin.tif
- Figure 5/5C/Vehicle 3 hr/Veh_3 hr Actin.tif
- __MACOSX/Figure 5/5C/Vehicle 3 hr/._Veh_3 hr Actin.tif
- Figure 5/5C/Vehicle 3 hr/Veh_3 hr Ac Tub.lif.tif
- __MACOSX/Figure 5/5C/Vehicle 3 hr/._Veh_3 hr Ac Tub.lif.tif
- Figure 5/5C/Vehicle 6 hr/Veh_6 hr_Actin.tif
- __MACOSX/Figure 5/5C/Vehicle 6 hr/._Veh_6 hr_Actin.tif
- Figure 5/5C/Vehicle 6 hr/Veh_6 hr_Ac Tub.tif
- __MACOSX/Figure 5/5C/Vehicle 6 hr/._Veh_6 hr_Ac Tub.tif
- Figure 5/5C/CHX 1 hr/CHX_1 hr Ac Tub.tif
- __MACOSX/Figure 5/5C/CHX 1 hr/._CHX_1 hr Ac Tub.tif
- Figure 5/5C/CHX 1 hr/CHX_1 hr Actin.tif
- __MACOSX/Figure 5/5C/CHX 1 hr/._CHX_1 hr Actin.tif
- Figure 5/5C/CHX_MG132 1 hr/CHX_MG132_1 hr AC Tub.tif
- __MACOSX/Figure 5/5C/CHX_MG132 1 hr/._CHX_MG132_1 hr AC Tub.tif
- Figure 5/5C/CHX_MG132 1 hr/CHX_MG132_1 hr Actin.tif
- __MACOSX/Figure 5/5C/CHX_MG132 1 hr/._CHX_MG132_1 hr Actin.tif
- Figure 5/5B/0 hr/0 hr_Actin.tif
- __MACOSX/Figure 5/5B/0 hr/._0 hr_Actin.tif
- Figure 5/5B/0 hr/0 hr_Ac Tub.tif
- __MACOSX/Figure 5/5B/0 hr/._0 hr_Ac Tub.tif
- Figure 5/5B/Pre/Pre Actin.tif
- __MACOSX/Figure 5/5B/Pre/._Pre Actin.tif
- Figure 5/5B/Pre/Pre Ac Tub.tif
- __MACOSX/Figure 5/5B/Pre/._Pre Ac Tub.tif
