# Supplementary material for: Mechanisms of cilia regeneration in Xenopus multiciliated epithelium in vivo
Source: EMBO Rep. 2025 Mar 14;26(8):2192–220. doi: 10.1038/s44319-025-00414-8 (PMC12019409; doi:10.1038/s44319-025-00414-8)
Supplement: Supplementary file 24 — Source data Fig. 7 [file 44319_2025_414_MOESM24_ESM.zip]

Archive with 62 entries (50 files):
- Figure 7/
- Figure 7/7 A'/
- Figure 7/Read me_7 A_A'_A".rtf
- __MACOSX/Figure 7/._Read me_7 A_A'_A".rtf
- Figure 7/7 A"/
- Figure 7/7 A/
- Figure 7/7 A'/6 hrs Vehicle/
- Figure 7/7 A'/3 hrs Vehicle/
- Figure 7/7 A'/1 hr Vehicle/
- Figure 7/7 A"/3 hr CHX/
- Figure 7/7 A"/1 hr CHX/
- Figure 7/7 A"/6 hr CHX/
- Figure 7/7 A/0 hr/
- Figure 7/7 A/Pre/
- Figure 7/7 A'/6 hrs Vehicle/Veh_6hr_EGFP IFT43.tif
- __MACOSX/Figure 7/7 A'/6 hrs Vehicle/._Veh_6hr_EGFP IFT43.tif
- Figure 7/7 A'/6 hrs Vehicle/Veh_6hr_Act Tub.tif
- __MACOSX/Figure 7/7 A'/6 hrs Vehicle/._Veh_6hr_Act Tub.tif
- Figure 7/7 A'/6 hrs Vehicle/Veh_6hr_mRFP Centrin.tif
- __MACOSX/Figure 7/7 A'/6 hrs Vehicle/._Veh_6hr_mRFP Centrin.tif
- Figure 7/7 A'/3 hrs Vehicle/Veh_3hr_EGFP IFT43.tif
- __MACOSX/Figure 7/7 A'/3 hrs Vehicle/._Veh_3hr_EGFP IFT43.tif
- Figure 7/7 A'/3 hrs Vehicle/Veh_3hr_Act Tub.tif
- __MACOSX/Figure 7/7 A'/3 hrs Vehicle/._Veh_3hr_Act Tub.tif
- Figure 7/7 A'/3 hrs Vehicle/Veh_3hr_mRFP Centrin.tif
- __MACOSX/Figure 7/7 A'/3 hrs Vehicle/._Veh_3hr_mRFP Centrin.tif
- Figure 7/7 A'/1 hr Vehicle/Veh_1 hr_Act Tub .tif
- __MACOSX/Figure 7/7 A'/1 hr Vehicle/._Veh_1 hr_Act Tub .tif
- Figure 7/7 A'/1 hr Vehicle/Veh_1 hr_EGFP IFT43 .tif
- __MACOSX/Figure 7/7 A'/1 hr Vehicle/._Veh_1 hr_EGFP IFT43 .tif
- Figure 7/7 A'/1 hr Vehicle/Veh_1 hr_mRFP Centrin .tif
- __MACOSX/Figure 7/7 A'/1 hr Vehicle/._Veh_1 hr_mRFP Centrin .tif
- Figure 7/7 A"/3 hr CHX/CHX_3hr_Act Tub.tif
- __MACOSX/Figure 7/7 A"/3 hr CHX/._CHX_3hr_Act Tub.tif
- Figure 7/7 A"/3 hr CHX/CHX_3hr_mRFP Centrin.tif
- __MACOSX/Figure 7/7 A"/3 hr CHX/._CHX_3hr_mRFP Centrin.tif
- Figure 7/7 A"/3 hr CHX/CHX_3hr_EGFP IFT43.tif
- __MACOSX/Figure 7/7 A"/3 hr CHX/._CHX_3hr_EGFP IFT43.tif
- Figure 7/7 A"/1 hr CHX/CHX 1 hr Act tub.tif
- __MACOSX/Figure 7/7 A"/1 hr CHX/._CHX 1 hr Act tub.tif
- Figure 7/7 A"/1 hr CHX/CHX 1 hr mRFP Centrin.tif
- __MACOSX/Figure 7/7 A"/1 hr CHX/._CHX 1 hr mRFP Centrin.tif
- Figure 7/7 A"/1 hr CHX/CHX 1 hr EGFP IFT43.tif
- __MACOSX/Figure 7/7 A"/1 hr CHX/._CHX 1 hr EGFP IFT43.tif
- Figure 7/7 A"/6 hr CHX/CHX_6hr_Act Tub.tif
- __MACOSX/Figure 7/7 A"/6 hr CHX/._CHX_6hr_Act Tub.tif
- Figure 7/7 A"/6 hr CHX/CHX_6hr_EGFP IFT43.tif
- __MACOSX/Figure 7/7 A"/6 hr CHX/._CHX_6hr_EGFP IFT43.tif
- Figure 7/7 A"/6 hr CHX/CHX_6hr_mRFP Centrin.tif
- __MACOSX/Figure 7/7 A"/6 hr CHX/._CHX_6hr_mRFP Centrin.tif
- Figure 7/7 A/0 hr/0hr mRFP Centrin.tif
- __MACOSX/Figure 7/7 A/0 hr/._0hr mRFP Centrin.tif
- Figure 7/7 A/0 hr/0 hr EGFP IFT43.tif
- __MACOSX/Figure 7/7 A/0 hr/._0 hr EGFP IFT43.tif
- Figure 7/7 A/0 hr/0 hr Act tub.tif
- __MACOSX/Figure 7/7 A/0 hr/._0 hr Act tub.tif
- Figure 7/7 A/Pre/Pre mRFP Centrin.tif
- __MACOSX/Figure 7/7 A/Pre/._Pre mRFP Centrin.tif
- Figure 7/7 A/Pre/Pre EGFP IFT43.tif
- __MACOSX/Figure 7/7 A/Pre/._Pre EGFP IFT43.tif
- Figure 7/7 A/Pre/Pre Act tub.tif
- __MACOSX/Figure 7/7 A/Pre/._Pre Act tub.tif
